# Supplementary material for: Morphological and metabarcoding dietary analysis of the cunner wrasse ( Tautogolabrus adspersus ) revealed significant regional variation, with large overlap between its common prey species and biofouling animals living on salmonid sea cages
Source: J Fish Biol. 2025 Mar 4;107(1):143–60. doi: 10.1111/jfb.70013 (PMC12327174; doi:10.1111/jfb.70013)
Supplement: Supplementary file 3 — Data S3. Supplementary tables. [file JFB-107-143-s003.xlsx]

## Sheet: Table S1
Length	Comparison	Z-value	p.unadjusted	p.adjusted	sig
	CB-ENL	-8.49202	2.03077e-17	2.03077e-16	*		Table S1. Results of a post-hoc Dunn's test conducted between regional pairs on the lengths and weights of specimens collected. Significance was determined from bonferroni adjusted p-values.
	CB-ScNS	-3.24937	0.00115659	0.0115659	.
	ENL-ScNS	5.39386	6.89588e-08	6.89588e-07	*
	CB-SNL	-8.24185	1.69561e-16	1.69561e-15	*
	ENL-SNL	2.48638	0.0129052	0.129052
	ScNS-SNL	-4.2622	2.02423e-05	0.000202423	*
	CB-SwNS	-2.75859	0.00580506	0.0580506
	ENL-SwNS	5.8618	4.57868e-09	4.57868e-08	*
	ScNS-SwNS	0.490779	0.623582	1
	SNL-SwNS	4.86328	1.15456e-06	1.15456e-05	*
Weight	Comparison	Z-Value	p.unadjusted	p.adjusted	sig
	CB-ENL	-8.44608	3.01236e-17	3.01236e-16	*
	CB-ScNS	-3.48975	0.000483473	0.00483473	*
	ENL-ScNS	5.11874	3.07586e-07	3.07586e-06	*
	CB-SNL	-8.37929	5.32459e-17	5.32459e-16	*
	ENL-SNL	2.30319	0.0212681	0.212681
	ScNS-SNL	-4.10524	4.03893e-05	0.000403893	*
	CB-SwNS	-2.65186	0.00800493	0.0800493
	ENL-SwNS	5.91763	3.26607e-09	3.26607e-08	*
	ScNS-SwNS	0.837888	0.402093	1
	SNL-SwNS	5.13144	2.87533e-07	2.87533e-06	*

## Sheet: Table S2
Morphological	Counts	Percent Frequency of Occurance (%FOO)	Proportion of Occurance (POO)		Table S2. Taxa counts, %FOO and POO values for the major taxonomic groups identified in the morphological analysis.
Miscellaneous Digested Matter	176	88.4422	0.274143
Bivalvia	112	56.2814	0.174455
Hydroids	75	37.6884	0.116822
Benthic Crustacean	69	34.6734	0.107477
Ascidians	65	32.6633	0.101246
Bryozoa	58	29.1457	0.0903427
Gastropods	36	18.0905	0.0560748
Thecostraca	28	14.0704	0.0436137
Pelagic Crustacean	11	5.52764	0.017134
Brachyura	7	3.51759	0.0109034
Pelagic Cnidaria	5	2.51256	0.00778816
Total	199

## Sheet: Table S3
Genus	Counts	Percent Frequency of Occurance (%FOO)	Proportion of Occruance (POO)	Weighted Proportion of Occurance (wPOO)	Relative Read Abundance (RRA)		Table S3. Taxa counts, %FOO, POO, wPOO and RRA for all detected genera.
Mytilus	89	46.5969	0.0466213	0.0604392	0.0639334
Monocorophium	86	45.0262	0.0450498	0.0600093	0.0672386
Amathia	61	31.9372	0.0319539	0.0338483	0.0151804
Acartia	60	31.4136	0.0314301	0.0237448	0.00222687
Ciona	54	28.2723	0.0282871	0.0570904	0.121448
Amphibalanus	47	24.6073	0.0246202	0.0264419	0.0677076
Caprella	46	24.0838	0.0240964	0.014397	0.0190247
Gammarus	44	23.0366	0.0230487	0.0533719	0.044046
Halacarellus	44	23.0366	0.0230487	0.0202423	0.00787016
Pleistacantha	44	23.0366	0.0230487	0.0257046	0.00107272
Centropages	42	21.9895	0.022001	0.0154949	0.00979262
Rhombognathides	38	19.8953	0.0199057	0.0176157	0.00244422
Crassicorophium	35	18.3246	0.0183342	0.00710845	0.0041207
Harmothoe	35	18.3246	0.0183342	0.0176473	0.0315334
Metridium	35	18.3246	0.0183342	0.0153296	0.05828
Lacuna	34	17.801	0.0178104	0.0205991	0.0347078
Dexamine	32	16.7539	0.0167627	0.0132518	0.00819983
Halocladius	32	16.7539	0.0167627	0.0156334	0.0483375
Modiolus	30	15.7068	0.015715	0.00740438	0.00074304
Engraulis	29	15.1832	0.0151912	0.0132959	0.00467615
Nicolea	29	15.1832	0.0151912	0.0116881	0.00423583
Pedicellina	27	14.1361	0.0141435	0.00446514	0.00045773
Membranipora	26	13.6126	0.0136197	0.0290481	0.00532203
Anthocoris	24	12.5654	0.012572	0.0297244	0.000345404
Ophiopholis	23	12.0419	0.0120482	0.0530081	0.0817624
Aurelia	21	10.9948	0.0110005	0.0119977	0.00250263
Pyrostremma	21	10.9948	0.0110005	0.0042027	0.000431895
Amphitrite	19	9.94764	0.00995286	0.00711759	0.0154803
Botrylloides	19	9.94764	0.00995286	0.0039203	0.00348718
Bittiolum	18	9.42408	0.00942902	0.0139641	0.0216515
Eualus	18	9.42408	0.00942902	0.00784119	0.0152494
Margarites	16	8.37696	0.00838135	0.00485119	0.0208416
Thalassarachna	16	8.37696	0.00838135	0.0111298	0.0200503
Astrotorhynchus	15	7.8534	0.00785752	0.00514752	0.00126086
Perophora	15	7.8534	0.00785752	0.00338498	0.000648124
Gadus	14	7.32984	0.00733368	0.00656197	0.0171506
Jassa	14	7.32984	0.00733368	0.0100206	0.000482442
Strongylocentrotus	14	7.32984	0.00733368	0.00457012	0.00726415
Halichondria	13	6.80628	0.00680985	0.00311725	0.00347987
Littorina	13	6.80628	0.00680985	0.00560222	0.00528552
Meganyctiphanes	13	6.80628	0.00680985	0.00451498	0.00961964
Oithona	13	6.80628	0.00680985	0.00337747	0.000191517
Ischyrocerus	12	6.28272	0.00628601	0.00470054	0.00099072
Astyris	11	5.75916	0.00576218	0.00249921	0.001294
Orchomenella	11	5.75916	0.00576218	0.00370389	0.000195448
Calliopius	10	5.2356	0.00523835	0.00507746	0.00181407
Hydroides	10	5.2356	0.00523835	0.00285077	0.000112326
Neomysis	10	5.2356	0.00523835	0.0058957	0.000889064
Obelia	10	5.2356	0.00523835	0.00345116	0.000307775
Anisakis	9	4.71204	0.00471451	0.0053237	0.00867722
Cryptocotyle	9	4.71204	0.00471451	0.00617961	0.00141419
Cyclopterus	9	4.71204	0.00471451	0.0107349	0.00049199
Evadne	9	4.71204	0.00471451	0.00155945	0.000472894
Pontogeneia_amphipods	9	4.71204	0.00471451	0.00273047	0.00795665
Pseudosuberites	9	4.71204	0.00471451	0.00124448	0.000305528
Cancer	8	4.18848	0.00419068	0.0065664	0.020713
Crangon	8	4.18848	0.00419068	0.00342569	0.0088502
Monoposthia	8	4.18848	0.00419068	0.00120339	6.45877e-05
Neochromadora	8	4.18848	0.00419068	0.00169957	9.94089e-05
Pagurus	8	4.18848	0.00419068	0.00374689	0.00853457
Podon	8	4.18848	0.00419068	0.00123636	0.000744725
Amphiascopsis	7	3.66492	0.00366684	0.00225882	7.6382e-05
Bugulina	7	3.66492	0.00366684	0.00101262	0.00010671
Harpacticus	7	3.66492	0.00366684	0.0023483	0.000169051
Mya	7	3.66492	0.00366684	0.00162326	0.00015838
Polygordius	7	3.66492	0.00366684	0.00306231	0.000258913
Amonardia	6	3.14136	0.00314301	0.000659308	3.98759e-05
Botryllus	6	3.14136	0.00314301	0.00191213	0.000551523
Carcinus	6	3.14136	0.00314301	0.00379283	0.000917146
Cyanea_jellyfishes	6	3.14136	0.00314301	0.00205319	0.00199492
Gonothyraea	6	3.14136	0.00314301	0.000934284	0.000666658
Onoba	6	3.14136	0.00314301	0.00208938	0.000144901
Ophiura	6	3.14136	0.00314301	0.00170058	0.000188708
Pseudocalanus	6	3.14136	0.00314301	0.00150258	4.15608e-05
Semibalanus	6	3.14136	0.00314301	0.00141964	7.35738e-05
Balanus	5	2.6178	0.00261917	0.00287879	0.00220497
Cambarus	5	2.6178	0.00261917	0.00185983	2.63967e-05
Ectopleura	5	2.6178	0.00261917	0.00119053	9.99706e-05
Epeorus	5	2.6178	0.00261917	0.00256484	2.86433e-05
Eurytemora	5	2.6178	0.00261917	0.00493134	0.0021943
Lepidonotus	5	2.6178	0.00261917	0.00104548	0.000515017
Pleopis	5	2.6178	0.00261917	0.000912704	2.1342e-05
Polydora_segmented_worms	5	2.6178	0.00261917	0.00185015	3.2013e-05
Spinibdella	5	2.6178	0.00261917	0.00933131	1.85339e-05
Asplanchna	4	2.09424	0.00209534	0.00148371	3.25747e-05
Boonea	4	2.09424	0.00209534	0.00301727	0.00804707
Capitella	4	2.09424	0.00209534	0.00114238	0.000809874
Crisularia	4	2.09424	0.00209534	0.00102627	0.000406622
Ephemerella_mayflies	4	2.09424	0.00209534	0.00186151	1.90955e-05
Haliclystus	4	2.09424	0.00209534	0.00236369	0.00011008
Jaera	4	2.09424	0.00209534	0.00224631	0.00254195
Kurtiella	4	2.09424	0.00209534	0.000762622	8.98612e-06
Nereis	4	2.09424	0.00209534	0.00131961	0.000562756
Optioservus	4	2.09424	0.00209534	0.00054494	2.07804e-05
Terpios	4	2.09424	0.00209534	0.00166715	0.000544222
Acroneuria	3	1.57068	0.0015715	0.000955894	9.54775e-06
Alitta	3	1.57068	0.0015715	0.00127711	0.000756519
Ascidiella	3	1.57068	0.0015715	0.000517547	3.65061e-05
Boltenia	3	1.57068	0.0015715	0.000605631	0.00110585
Caecidotea	3	1.57068	0.0015715	0.000636229	9.54775e-06
Celleporella	3	1.57068	0.0015715	0.00155113	4.04375e-05
Cotylurus	3	1.57068	0.0015715	0.00198517	2.07804e-05
Crepidula	3	1.57068	0.0015715	0.00183836	5.504e-05
Dendrodoa	3	1.57068	0.0015715	0.000615373	0.00321085
Eteone	3	1.57068	0.0015715	0.000488957	0.00341079
Eulalia_segmented_worms	3	1.57068	0.0015715	0.000446866	9.82857e-05
Hippoglossus	3	1.57068	0.0015715	0.00078169	4.15608e-05
Hyas	3	1.57068	0.0015715	0.00135385	0.00447453
Hysterothylacium	3	1.57068	0.0015715	0.00102013	0.00166636
Idotea	3	1.57068	0.0015715	0.000347557	4.04375e-05
Lebbeus	3	1.57068	0.0015715	0.00282519	0.0110877
Lepeophtheirus	3	1.57068	0.0015715	0.000891732	0.000237571
Myxicola	3	1.57068	0.0015715	0.000375869	3.53828e-05
Pandalus	3	1.57068	0.0015715	0.000728698	0.000153887
Pholoe	3	1.57068	0.0015715	0.00109273	0.000188708
Praunus	3	1.57068	0.0015715	0.00147779	0.0018927
Pycnopsyche	3	1.57068	0.0015715	0.00203607	2.63967e-05
Schizoporella	3	1.57068	0.0015715	0.00274699	4.71771e-05
Scolelepis	3	1.57068	0.0015715	0.000328158	1.62873e-05
Sebastes	3	1.57068	0.0015715	0.000713164	0.0012794
Testudinalia	3	1.57068	0.0015715	0.000552665	0.000102217
Tiaropsis	3	1.57068	0.0015715	0.000496647	4.71771e-05
Urophycis	3	1.57068	0.0015715	0.000932416	0.000568372
Amphinemura	2	1.04712	0.00104767	0.000841436	3.93143e-06
Ampithoe	2	1.04712	0.00104767	0.000837696	0.000919392
Ancula	2	1.04712	0.00104767	0.000305977	5.61632e-06
Apohyale	2	1.04712	0.00104767	0.000822737	0.00391233
Asterias	2	1.04712	0.00104767	0.000467464	2.02188e-05
Boreochiton	2	1.04712	0.00104767	0.000207534	1.96571e-05
Bougainvillia	2	1.04712	0.00104767	0.0010235	9.54775e-06
Byssogerdius	2	1.04712	0.00104767	0.00235602	7.30122e-06
Calanus	2	1.04712	0.00104767	0.000276309	1.12326e-05
Cinygmula	2	1.04712	0.00104767	0.000756254	4.49306e-06
Dimorphilus	2	1.04712	0.00104767	0.000368079	4.4369e-05
Echiniscoides	2	1.04712	0.00104767	0.000895746	4.54922e-05
Eiseniella	2	1.04712	0.00104767	0.000434308	1.34792e-05
Electrotaenia	2	1.04712	0.00104767	0.000517931	2.02188e-05
Gasterosteus	2	1.04712	0.00104767	0.0022654	0.00209713
Haminoea	2	1.04712	0.00104767	0.000185462	5.05469e-06
Laomedea	2	1.04712	0.00104767	0.00069808	0.00153045
Lineus	2	1.04712	0.00104767	0.000357766	0.000371239
Metarhombognathus	2	1.04712	0.00104767	0.000531264	3.93143e-05
Metopa	2	1.04712	0.00104767	0.00020976	1.6849e-05
Microstomum	2	1.04712	0.00104767	0.000278118	1.85339e-05
Monstrilla	2	1.04712	0.00104767	0.000246854	2.752e-05
Mysis	2	1.04712	0.00104767	0.000892432	0.000136477
Naineris	2	1.04712	0.00104767	0.00280479	0.00372362
Palaemon	2	1.04712	0.00104767	0.000294355	0.000474579
Paracaprella	2	1.04712	0.00104767	0.000288629	2.52735e-05
Petricolaria	2	1.04712	0.00104767	0.000327225	0.000310583
Pherusa	2	1.04712	0.00104767	0.0012851	0.000690246
Philodina	2	1.04712	0.00104767	0.000368431	8.98612e-06
Phoxocephalus	2	1.04712	0.00104767	0.00150193	0.00378653
Pseudonychocamptus	2	1.04712	0.00104767	0.000529578	0.000263406
Pteronarcys	2	1.04712	0.00104767	0.00554358	6.73959e-06
Sabellides	2	1.04712	0.00104767	0.000338667	8.81763e-05
Salmo	2	1.04712	0.00104767	0.00058736	0.000118504
Stauridiosarsia	2	1.04712	0.00104767	0.00025677	5.05469e-06
Stenelmis	2	1.04712	0.00104767	0.000275739	6.73959e-06
Synchaeta	2	1.04712	0.00104767	0.000548062	1.96571e-05
Temora	2	1.04712	0.00104767	0.00023339	2.02188e-05
Thalestris	2	1.04712	0.00104767	0.00025677	6.96424e-05
Thysanoessa	2	1.04712	0.00104767	0.000892058	0.000149956
Tonicella	2	1.04712	0.00104767	0.000499762	2.1342e-05
Tubificoides	2	1.04712	0.00104767	0.000679393	0.000581851
Turbonilla	2	1.04712	0.00104767	0.000182453	6.5711e-05
Turtonia	2	1.04712	0.00104767	0.00109192	0.000160627
Velutina	2	1.04712	0.00104767	0.000429588	1.57257e-05
Acanthocyclops	1	0.52356	0.000523834	0.000951928	2.19037e-05
Acteocina	1	0.52356	0.000523834	0.00109075	0.000544783
Ameletus	1	0.52356	0.000523834	0.0004363	1.6849e-06
Ameritella	1	0.52356	0.000523834	0.000237982	1.6849e-06
Amphipholis	1	0.52356	0.000523834	0.000158655	6.06563e-05
Asteromyia	1	0.52356	0.000523834	0.0017452	5.61632e-06
Bipalponephtys	1	0.52356	0.000523834	0.00021815	1.51641e-05
Branchiomma	1	0.52356	0.000523834	0.0013089	5.05469e-06
Brevoortia	1	0.52356	0.000523834	0.00052356	2.19037e-05
Caberea	1	0.52356	0.000523834	0.000209424	4.49306e-06
Caliadurgus	1	0.52356	0.000523834	0.000232693	0.000670027
Calvadosia	1	0.52356	0.000523834	8.8739e-05	3.93143e-06
Cerebratulus	1	0.52356	0.000523834	0.00013089	2.80816e-06
Chaetogaster	1	0.52356	0.000523834	0.00104712	6.17796e-06
Chrysops	1	0.52356	0.000523834	0.000581734	5.05469e-06
Clava	1	0.52356	0.000523834	9.87849e-05	2.58351e-05
Contacyphon	1	0.52356	0.000523834	0.000581734	0.000260036
Corydalus	1	0.52356	0.000523834	0.000106849	7.30122e-06
Coryphella	1	0.52356	0.000523834	0.000180538	5.61632e-06
Crassostrea	1	0.52356	0.000523834	6.9808e-05	8.98612e-06
Cyrtodaria	1	0.52356	0.000523834	0.000283006	0.000126367
Diadumene	1	0.52356	0.000523834	0.000149589	5.61632e-06
Dicrotendipes	1	0.52356	0.000523834	0.00224383	0.00156021
Dinophilus	1	0.52356	0.000523834	9.51928e-05	2.19037e-05
Dodecaceria	1	0.52356	0.000523834	0.000266217	9.09845e-05
Doryteuthis	1	0.52356	0.000523834	0.00021815	1.74106e-05
Enhydrosoma	1	0.52356	0.000523834	0.000180538	2.02188e-05
Euchlanis	1	0.52356	0.000523834	0.0013089	1.85339e-05
Flustrellidra	1	0.52356	0.000523834	9.87849e-05	0.00144677
Heteromysis	1	0.52356	0.000523834	0.00116347	1.90955e-05
Homarus	1	0.52356	0.000523834	0.00299177	0.000158942
Hyale	1	0.52356	0.000523834	0.00017452	6.73959e-06
Hyperia	1	0.52356	0.000523834	0.00069808	0.000462785
Kelliopsis	1	0.52356	0.000523834	8.44452e-05	7.86285e-06
Lasius_genus	1	0.52356	0.000523834	0.00360675	0.00161132
Leuctra	1	0.52356	0.000523834	0.000255395	5.61632e-06
Limecola	1	0.52356	0.000523834	0.000109075	3.2013e-05
Lizzia	1	0.52356	0.000523834	0.000117654	7.80669e-05
Lumbricillus	1	0.52356	0.000523834	9.87849e-05	1.29175e-05
Lumbricus	1	0.52356	0.000523834	0.000361076	1.23559e-05
Melampus	1	0.52356	0.000523834	6.9808e-05	2.752e-05
Melicertum	1	0.52356	0.000523834	0.000111396	5.05469e-06
Mulinia	1	0.52356	0.000523834	9.0269e-05	5.61632e-06
Myoxocephalus	1	0.52356	0.000523834	0.00052356	0.000478511
Nucella	1	0.52356	0.000523834	0.000106849	0.0002752
Orchestia	1	0.52356	0.000523834	0.000193911	1.23559e-05
Orthopyxis	1	0.52356	0.000523834	0.000275558	8.42449e-06
Ostrocerca	1	0.52356	0.000523834	0.00065445	1.29175e-05
Paracalanus	1	0.52356	0.000523834	0.000327225	3.93143e-06
Paracyclops	1	0.52356	0.000523834	0.0026178	1.46024e-05
Pholis	1	0.52356	0.000523834	0.000951928	0.00321198
Platorchestia	1	0.52356	0.000523834	0.000418848	3.31363e-05
Porcellio	1	0.52356	0.000523834	0.000241643	0.000310583
Proales	1	0.52356	0.000523834	0.000475964	1.0671e-05
Pseudopleuronectes	1	0.52356	0.000523834	0.000121758	4.49306e-06
Staurostoma	1	0.52356	0.000523834	0.000121758	2.24653e-06
Stenamma	1	0.52356	0.000523834	0.000327225	9.21077e-05
Stenula	1	0.52356	0.000523834	0.000186986	1.40408e-05
Terschellingia	1	0.52356	0.000523834	0.000100685	8.98612e-06
Trichoribates	1	0.52356	0.000523834	0.000373972	4.32457e-05
Tritia	1	0.52356	0.000523834	9.87849e-05	3.36979e-06
Ulvaria_bony_fishes	1	0.52356	0.000523834	0.00017452	5.61632e-06
Urticina	1	0.52356	0.000523834	0.000193911	0.000121313

## Sheet: Table S4
Species	Counts	Percent Frequency of Occurance (%FOO)	Proportion of Occurance (POO)	Weighted Proportion of Occurance (wPOO)	Relative Read Abundance (RRA)		Table S4. Taxa counts, %FOO, POO, wPOO and RRA for all detected species.
Mytilus trossulus	66	35.2941	0.0408669	0.0518039	0.0729761
Monocorophium insidiosum	64	34.2246	0.0396285	0.0734843	0.0617913
Acartia hudsonica	51	27.2727	0.0315789	0.0188185	0.002291
Amphibalanus improvisus	47	25.1337	0.0291022	0.0319697	0.0813455
Caprella mutica	44	23.5294	0.0272446	0.0226214	0.0227519
Centropages hamatus	41	21.9251	0.025387	0.0217284	0.0117671
Rhombognathides pascens	38	20.3209	0.0235294	0.0241488	0.00294026
Mytilus galloprovincialis	37	19.7861	0.0229102	0.0210514	0.00370505
Amathia tertia	36	19.2513	0.022291	0.0153111	0.00899981
Crassicorophium bonellii	35	18.7166	0.0216718	0.0129594	0.00491844
Metridium senile	35	18.7166	0.0216718	0.0199954	0.0701027
Lacuna vincta	34	18.1818	0.0210526	0.0233876	0.0417318
Dexamine thea	32	17.1123	0.0198142	0.0183986	0.00986391
Gammarus oceanicus	32	17.1123	0.0198142	0.0496092	0.036587
Halocladius variabilis	32	17.1123	0.0198142	0.0191863	0.0581349
Modiolus modiolus	30	16.0428	0.0185759	0.00993409	0.000893833
Harmothoe imbricata	29	15.508	0.0179567	0.0202344	0.0316199
Nicolea zostericola	29	15.508	0.0179567	0.0148167	0.00509545
Membranipora membranacea	26	13.9037	0.0160991	0.0370415	0.006396
Ciona roulei	23	12.2995	0.0142415	0.00962153	0.00155998
Ophiopholis aculeata	23	12.2995	0.0142415	0.0555664	0.0983554
Aurelia aurita	21	11.2299	0.0130031	0.0161923	0.00301052
Ciona intestinalis	20	10.6952	0.0123839	0.0049759	0.00876875
Amphitrite figulus	19	10.1604	0.0117647	0.00975036	0.0186218
Botrylloides violaceus	19	10.1604	0.0117647	0.00791359	0.00419486
Bittiolum varium	18	9.62567	0.0111455	0.0162312	0.0260455
Eualus pusiolus	18	9.62567	0.0111455	0.00778276	0.0161099
Gammarus lawrencianus	16	8.55615	0.00990712	0.0105993	0.0159518
Margarites helicinus	16	8.55615	0.00990712	0.00440678	0.0242524
Thalassarachna basteri	16	8.55615	0.00990712	0.0132959	0.0241193
Acartia tonsa	15	8.02139	0.00928793	0.0123262	0.000376991
Astrotorhynchus hakaiensis	14	7.48663	0.00866873	0.00813438	0.00151067
Gadus morhua	14	7.48663	0.00866873	0.00854933	0.0206264
Jassa marmorata	14	7.48663	0.00866873	0.0127676	0.000580349
Strongylocentrotus droebachiensis	14	7.48663	0.00866873	0.00515242	0.00873834
Meganyctiphanes norvegica	13	6.95187	0.00804954	0.00572919	0.0115719
Oithona similis	13	6.95187	0.00804954	0.00491266	0.000230383
Astyris lunata	11	5.88235	0.00681115	0.00326713	0.00155661
Amathia gracilis	10	5.34759	0.00619195	0.00405688	0.00115597
Calliopius laeviusculus	10	5.34759	0.00619195	0.00570251	0.00218222
Neomysis americana	10	5.34759	0.00619195	0.00777026	0.00106949
Anisakis simplex	9	4.81283	0.00557276	0.00769154	0.0104382
Cryptocotyle lingua	9	4.81283	0.00557276	0.00734588	0.00170119
Cyclopterus lumpus	9	4.81283	0.00557276	0.0110472	0.000581701
Evadne nordmanni	9	4.81283	0.00557276	0.00198035	0.000568864
Halichondria bowerbanki	9	4.81283	0.00557276	0.0032802	0.0037618
Ischyrocerus anguipes 2	9	4.81283	0.00557276	0.00288	0.000211466
Pontogeneia inermis	9	4.81283	0.00557276	0.00317541	0.00957137
Pseudosuberites nudus	9	4.81283	0.00557276	0.00224187	0.000367532
Crangon septemspinosa	8	4.27807	0.00495356	0.00419884	0.0106463
Neochromadora poecilosomoides	8	4.27807	0.00495356	0.00243816	0.000113503
Orchomenella pinguis	8	4.27807	0.00495356	0.00269909	0.000151337
Podon intermedius	8	4.27807	0.00495356	0.00169387	0.000895859
Amphiascopsis cinctus	7	3.74332	0.00433436	0.00316497	9.1883e-05
Ischyrocerus anguipes	7	3.74332	0.00433436	0.00248538	0.000980311
Littorina saxatilis	7	3.74332	0.00433436	0.00293337	0.00552987
Mya arenaria	7	3.74332	0.00433436	0.00255135	0.000190522
Obelia longissima	7	3.74332	0.00433436	0.0031097	0.000352669
Polygordius jouinae	7	3.74332	0.00433436	0.00380592	0.000311456
Botryllus schlosseri	6	3.20856	0.00371517	0.00245512	0.000663449
Carcinus maenas	6	3.20856	0.00371517	0.00521225	0.00110327
Cyanea capillata	6	3.20856	0.00371517	0.00318376	0.00239977
Gonothyraea loveni	6	3.20856	0.00371517	0.00153942	0.00080195
Halichondria panicea	6	3.20856	0.00371517	0.0011245	0.000424283
Onoba semicostata	6	3.20856	0.00371517	0.00210997	0.000133771
Ophiura robusta	6	3.20856	0.00371517	0.00179003	0.000227005
Pagurus acadianus	6	3.20856	0.00371517	0.00249306	0.00902007
Pseudocalanus newmani	6	3.20856	0.00371517	0.00206171	4.99952e-05
Semibalanus balanoides	6	3.20856	0.00371517	0.00190478	8.8505e-05
Balanus crenatus	5	2.6738	0.00309597	0.00208822	0.00216938
Cambarus bartonii	5	2.6738	0.00309597	0.00204631	3.17537e-05
Cancer irroratus	5	2.6738	0.00309597	0.0059091	0.0248091
Ectopleura larynx	5	2.6738	0.00309597	0.00129414	0.000120259
Epeorus pleuralis	5	2.6738	0.00309597	0.00351097	3.44561e-05
Gammarus setosus	5	2.6738	0.00309597	0.00378638	0.000435093
Lepidonotus squamatus CMC02	5	2.6738	0.00309597	0.00158684	0.000619535
Orchomenella minuta	5	2.6738	0.00309597	0.00168888	8.37757e-05
Pagurus arcuatus	5	2.6738	0.00309597	0.0013203	0.00122826
Pleopis polyphemoides	5	2.6738	0.00309597	0.00118434	2.56732e-05
Polydora cornuta	5	2.6738	0.00309597	0.00222061	3.85098e-05
Balanus balanus	4	2.13904	0.00247678	0.000799119	0.000187144
Boonea cf. bisuturalis BOLD:ABW1340	4	2.13904	0.00247678	0.00355855	0.00968015
Crisularia turrita	4	2.13904	0.00247678	0.00118037	0.000489142
Halacarellus balticus	4	2.13904	0.00247678	0.00172311	5.87781e-05
Jaera albifrons	4	2.13904	0.00247678	0.00292844	0.00305781
Nereis pelagica CMC02	4	2.13904	0.00247678	0.00203194	0.000676962
Obelia dichotoma	4	2.13904	0.00247678	0.00220594	1.75659e-05
Optioservus trivittatus	4	2.13904	0.00247678	0.000579701	2.49976e-05
Acroneuria carolinensis	3	1.60428	0.00185758	0.00102495	1.14854e-05
Ascidiella aspersa	3	1.60428	0.00185758	0.000927121	4.39147e-05
Boltenia echinata	3	1.60428	0.00185758	0.000890389	0.00133028
Caecidotea sp. BOLD:AAC7342	3	1.60428	0.00185758	0.000712015	1.14854e-05
Cancer borealis	3	1.60428	0.00185758	0.00122153	0.000107422
Caprella unica	3	1.60428	0.00185758	0.000762375	9.79635e-05
Eulalia viridis	3	1.60428	0.00185758	0.000606006	0.000118232
Eurytemora herdmani	3	1.60428	0.00185758	0.00387066	0.00259367
Harpacticus uniremis	3	1.60428	0.00185758	0.00136429	9.59367e-05
Hippoglossus hippoglossus	3	1.60428	0.00185758	0.00130572	4.99952e-05
Hyas araneus	3	1.60428	0.00185758	0.00122798	0.00537043
Hysterothylacium aduncum	3	1.60428	0.00185758	0.00143732	0.00200454
Idotea baltica	3	1.60428	0.00185758	0.00046209	4.86439e-05
Lebbeus polaris	3	1.60428	0.00185758	0.0028133	0.0132156
Lepeophtheirus salmonis	3	1.60428	0.00185758	0.00109654	0.000285783
Littorina littorea	3	1.60428	0.00185758	0.00142024	0.000670881
Littorina obtusata	3	1.60428	0.00185758	0.00224564	0.000141878
Myxicola infundibulum CMC01	3	1.60428	0.00185758	0.000518786	4.25635e-05
Pandalus montagui	3	1.60428	0.00185758	0.00080592	0.000185117
Pholoe minuta	3	1.60428	0.00185758	0.00117743	0.000220249
Praunus flexuosus	3	1.60428	0.00185758	0.00256239	0.00227681
Pycnopsyche luculenta	3	1.60428	0.00185758	0.00281385	1.75659e-05
Schizoporella japonica	3	1.60428	0.00185758	0.00371361	5.67513e-05
Sebastes fasciatus	3	1.60428	0.00185758	0.000967428	0.00153904
Testudinalia testudinalis	3	1.60428	0.00185758	0.000589824	0.000122961
Tiaropsis multicirrata	3	1.60428	0.00185758	0.00090241	5.67513e-05
Urophycis tenuis	3	1.60428	0.00185758	0.00144759	0.000683718
Alitta succinea	2	1.06952	0.00123839	0.00108881	0.000310105
Amphinemura nigritta	2	1.06952	0.00123839	0.00108932	4.72927e-06
Ancula gibbosa	2	1.06952	0.00123839	0.000319595	6.7561e-06
Apohyale prevostii	2	1.06952	0.00123839	0.00093517	0.0047063
Asterias rubens	2	1.06952	0.00123839	0.000626458	2.4322e-05
Boreochiton ruber	2	1.06952	0.00123839	0.000273534	2.36464e-05
Calanus finmarchicus	2	1.06952	0.00123839	0.00029597	1.35122e-05
Cinygmula subaequalis	2	1.06952	0.00123839	0.00196078	5.40488e-06
Crepidula fornicata	2	1.06952	0.00123839	0.00222816	5.26976e-05
Dimorphilus gyrociliatus	2	1.06952	0.00123839	0.000582051	5.33732e-05
Eiseniella tetraedra	2	1.06952	0.00123839	0.000459137	1.62146e-05
Ephemerella invaria	2	1.06952	0.00123839	0.00279005	6.08049e-06
Eualus gaimardii	2	1.06952	0.00123839	0.000614475	0.0019944
Gasterosteus aculeatus	2	1.06952	0.00123839	0.00143239	0.00245584
Haliclystus antarcticus	2	1.06952	0.00123839	0.00562905	4.25635e-05
Haminoea solitaria	2	1.06952	0.00123839	0.000332944	6.08049e-06
Laomedea flexuosa	2	1.06952	0.00123839	0.000792236	0.00184104
Lineus viridis	2	1.06952	0.00123839	0.000466994	0.000446578
Margarites olivaceus	2	1.06952	0.00123839	0.000984051	0.00081884
Microstomum compositum	2	1.06952	0.00123839	0.000343809	2.22951e-05
Monstrilla helgolandica	2	1.06952	0.00123839	0.000389045	3.31049e-05
Mysis stenolepis	2	1.06952	0.00123839	0.000983014	0.000164173
Naineris quadricuspida	2	1.06952	0.00123839	0.00291687	0.0044793
Palaemon adspersus	2	1.06952	0.00123839	0.00044039	0.000570891
Paracaprella tenuis	2	1.06952	0.00123839	0.000342102	3.04025e-05
Perophora sagamiensis	2	1.06952	0.00123839	0.000351512	6.7561e-06
Petricolaria pholadiformis	2	1.06952	0.00123839	0.000347179	0.000373613
Phoxocephalus holbolli	2	1.06952	0.00123839	0.00198547	0.00455497
Pleistacantha kannu	2	1.06952	0.00123839	0.00145149	1.28366e-05
Pseudonychocamptus spinifer	2	1.06952	0.00123839	0.000713012	0.000316861
Pteronarcys proteus	2	1.06952	0.00123839	0.00566216	8.10732e-06
Salmo salar	2	1.06952	0.00123839	0.000767263	0.000142554
Stauridiosarsia producta	2	1.06952	0.00123839	0.000370562	6.08049e-06
Stenelmis crenata	2	1.06952	0.00123839	0.000294039	8.10732e-06
Synchaeta triophthalma	2	1.06952	0.00123839	0.000777832	2.36464e-05
Temora longicornis	2	1.06952	0.00123839	0.000256199	2.4322e-05
Thalestris longimana	2	1.06952	0.00123839	0.000389045	8.37757e-05
Thysanoessa inermis	2	1.06952	0.00123839	0.00102169	0.000180388
Tonicella marmorea	2	1.06952	0.00123839	0.000588872	2.56732e-05
Tubificoides benedii	2	1.06952	0.00123839	0.00146048	0.000699932
Turbonilla powhatani	2	1.06952	0.00123839	0.000283429	7.90464e-05
Turtonia minuta	2	1.06952	0.00123839	0.00116389	0.000193225
Velutina velutina	2	1.06952	0.00123839	0.000498223	1.89171e-05
Acanthocyclops robustus	1	0.534759	0.000619195	0.00097229	2.63488e-05
Acteocina canaliculata	1	0.534759	0.000619195	0.00111408	0.000655342
Alitta virens	1	0.534759	0.000619195	0.000396118	0.000599942
Ameletus lineatus	1	0.534759	0.000619195	0.000445633	2.02683e-06
Ameritella agilis	1	0.534759	0.000619195	0.000254647	2.02683e-06
Amphipholis squamata	1	0.534759	0.000619195	0.000213904	7.29659e-05
Ampithoe longimana	1	0.534759	0.000619195	0.000218269	0.000243895
Ampithoe rubricata	1	0.534759	0.000619195	0.00118835	0.000862079
Astrotorhynchus intermedius	1	0.534759	0.000619195	0.000254647	6.08049e-06
Balanus rostratus	1	0.534759	0.000619195	0.000501337	0.000218898
Bipalponephtys neotena	1	0.534759	0.000619195	0.000314564	1.82415e-05
Bougainvillia muscus	1	0.534759	0.000619195	0.000314564	4.05366e-06
Bougainvillia superciliaris	1	0.534759	0.000619195	0.0013369	7.43171e-06
Brevoortia patronus	1	0.534759	0.000619195	0.000668449	2.63488e-05
Caberea ellisii	1	0.534759	0.000619195	0.000334225	5.40488e-06
Caliadurgus fasciatellus	1	0.534759	0.000619195	0.000668449	3.04025e-05
Calvadosia cruciformis	1	0.534759	0.000619195	0.000140726	4.72927e-06
Centropages typicus	1	0.534759	0.000619195	0.000486145	1.28366e-05
Chaetogaster diaphanus	1	0.534759	0.000619195	0.0013369	7.43171e-06
Clava multicornis	1	0.534759	0.000619195	0.000148544	3.10781e-05
Contacyphon obscurus	1	0.534759	0.000619195	0.000763942	0.000312808
Corydalus cornutus	1	0.534759	0.000619195	0.000121536	8.78294e-06
Coryphella verrucosa	1	0.534759	0.000619195	0.000198059	6.7561e-06
Crassostrea virginica	1	0.534759	0.000619195	0.000109135	1.08098e-05
Crepidula plana	1	0.534759	0.000619195	0.000113779	1.35122e-05
Cyrtodaria siliqua	1	0.534759	0.000619195	0.000297089	0.000152012
Dicrotendipes modestus	1	0.534759	0.000619195	0.00217865	0.00105395
Dinophilus vorticoides	1	0.534759	0.000619195	0.000178253	2.63488e-05
Dodecaceria concharum	1	0.534759	0.000619195	0.000422178	0.000109449
Doryteuthis pealeii	1	0.534759	0.000619195	0.000232504	2.09439e-05
Echiniscoides sigismundi	1	0.534759	0.000619195	0.000763942	1.5539e-05
Ephemerella dorothea	1	0.534759	0.000619195	0.000314564	2.70244e-06
Eteone longa	1	0.534759	0.000619195	0.000222816	5.87781e-05
Eualus fabricii	1	0.534759	0.000619195	0.000445633	0.000239842
Euchlanis dilatata	1	0.534759	0.000619195	0.00178253	2.22951e-05
Flustrellidra hispida	1	0.534759	0.000619195	0.000113779	0.00174037
Gammarus annulatus	1	0.534759	0.000619195	0.000130429	5.40488e-06
Haliclystus tenuis	1	0.534759	0.000619195	0.000486145	6.68854e-05
Harmothoe rarispina CMC03	1	0.534759	0.000619195	0.000281452	3.85098e-05
Heteromysis formosa	1	0.534759	0.000619195	0.00152788	2.29708e-05
Homarus americanus	1	0.534759	0.000619195	0.00305577	0.000191198
Hyperia galba	1	0.534759	0.000619195	0.000822707	0.000556703
Kelliopsis elevata	1	0.534759	0.000619195	0.00014453	9.45855e-06
Lasius neoniger	1	0.534759	0.000619195	0.000668449	0.000285783
Leuctra ferruginea	1	0.534759	0.000619195	0.000274236	6.7561e-06
Limecola balthica	1	0.534759	0.000619195	0.000124363	3.85098e-05
Lizzia blondina	1	0.534759	0.000619195	0.000128858	9.39098e-05
Lumbricillus lineatus	1	0.534759	0.000619195	0.000148544	1.5539e-05
Lumbricus rubellus	1	0.534759	0.000619195	0.000396118	1.48634e-05
Melampus bidentatus	1	0.534759	0.000619195	0.000109135	3.31049e-05
Melicertum octocostatum	1	0.534759	0.000619195	0.000152788	6.08049e-06
Mulinia lateralis	1	0.534759	0.000619195	0.000157282	6.7561e-06
Myoxocephalus scorpius	1	0.534759	0.000619195	0.000668449	0.00057562
Nucella lapillus	1	0.534759	0.000619195	0.000116252	0.000331049
Orchestia gammarellus	1	0.534759	0.000619195	0.000232504	1.48634e-05
Ostrocerca complexa	1	0.534759	0.000619195	0.000891266	1.5539e-05
Paracalanus parvus	1	0.534759	0.000619195	0.000486145	4.72927e-06
Paracyclops fimbriatus	1	0.534759	0.000619195	0.0026738	1.75659e-05
Pedicellina cernua	1	0.534759	0.000619195	0.000113779	1.41878e-05
Pherusa affinis	1	0.534759	0.000619195	0.00140726	0.000791815
Pholis gunnellus	1	0.534759	0.000619195	0.00106952	0.00374693
Platorchestia platensis 1	1	0.534759	0.000619195	0.000668449	3.9861e-05
Porcellio scaber	1	0.534759	0.000619195	0.000348756	0.000373613
Proales fallaciosa	1	0.534759	0.000619195	0.000891266	1.28366e-05
Pseudopleuronectes americanus	1	0.534759	0.000619195	0.00014453	5.40488e-06
Staurostoma mertensii	1	0.534759	0.000619195	0.00014453	2.70244e-06
Terschellingia longicaudata	1	0.534759	0.000619195	0.000157282	1.08098e-05
Trichoribates incisellus	1	0.534759	0.000619195	0.000486145	5.2022e-05
Tritia trivittata	1	0.534759	0.000619195	0.000113779	4.05366e-06
Ulvaria subbifurcata	1	0.534759	0.000619195	0.000178253	6.7561e-06

## Sheet: Table S5
Genus (Metabarcode)	Df	Sum of Squares	R2	F	Pr(>F)		Table S5. PERMANOVAs for all three major datasets (Genus-Metabarcoding, Species-Metabarcoding, Morphological) of two grouping variables (Region, Location).
Region	4	9.2188	0.119392	6.63178	0.001*
Location	9	7.5268	0.0974788	2.40649	0.001*
Residual	174	60.4691	0.783129	NA	NA
Total	187	77.2147	1	NA	NA
Species (Metabarcode)	Df	Sum of Squares	R2	F	Pr(>F)
Region	4	9.68542	0.125258	6.86859	0.001*
Location	9	8.06154	0.104257	2.54088	0.001*
Residual	169	59.5769	0.770485	NA	NA
Total	182	77.3238	1	NA	NA
Morphological	Df	Sum of Squares	R2	F	Pr(>F)
Region	4	4.99525	0.0970504	5.79418	0.001*
Location	9	6.60259	0.128279	3.40382	0.001*
Residual	185	39.8729	0.774671	NA	NA
Total	198	51.4707	1	NA	NA

## Sheet: Table S6
Genus (Metabarcode)	Df	Sum of Squares	R2	F	Pr(>F)		Table S6. PERMANOVAs for all three major datasets (Genus-Metabarcoding, Species-Metabarcoding, Morphological) at a single sample site (Hermitage Bay, NL) based on sample year.
Year	1	1.55715	0.118083	4.15069	0.001*
Residual	31	11.6298	0.881917	NA	NA
Total	32	13.1869	1	NA	NA
Species (Metabarcode)	Df	Sum of Squares	R2	F	Pr(>F)
Year	1	1.45547	0.113466	3.83966	0.001*
Residual	30	11.3719	0.886534	NA	NA
Total	31	12.8274	1	NA	NA
Morphological	Df	Sum of Squares	R2	F	Pr(>F)
Year	1	0.837012	0.0882788	3.48576	0.01*
Residual	36	8.64445	0.911721	NA	NA
Total	37	9.48146	1	NA	NA

## Sheet: Table S7
Metabarcode (Genus) x Region	Df	Sum of Squares	F.Model	R2	p-value	Adjusted p-value	sig		Table S7. Pairwise comparisons for each possible regional pair amongst all three (Metabarcode-Genus, Metabarcode-Species, Morphological) datasets.
SNL vs CB	1	0.088965	16.8394	0.13821	0.001	0.01	*
SNL vs SwNS	1	0.0582353	10.7174	0.0926167	0.001	0.01	*
SNL vs ScNS	1	0.0792615	14.9519	0.124649	0.001	0.01	*
SNL vs ENL	1	0.111819	23.2603	0.185696	0.001	0.01	*
CB vs SwNS	1	0.00506792	1.03187	0.0187504	0.342	1
CB vs ScNS	1	0.0036761	0.789967	0.0144181	0.471	1
CB vs ENL	1	0.134257	37.0083	0.420509	0.001	0.01	*
SwNS vs ScNS	1	0.00743684	1.50351	0.0270886	0.157	1
SwNS vs ENL	1	0.0996488	25.3057	0.331636	0.001	0.01	*
ScNS vs ENL	1	0.127983	34.9231	0.406446	0.001	0.01	*
Metabarcode (Species) x Region	Df	Sum of Squares	F.Model	R2	p-value	Adjusted p-value	sig
SNL vs CB	1	0.0807792	15.9407	0.13749	0.001	0.01	*
SNL vs SwNS	1	0.0566395	10.9495	0.0978072	0.001	0.01	*
SNL vs ScNS	1	0.0649266	13.1317	0.115057	0.001	0.01	*
SNL vs ENL	1	0.113827	25.1936	0.204504	0.001	0.01	*
CB vs SwNS	1	0.00404016	0.865637	0.0160703	0.499	1
CB vs ScNS	1	0.00859424	2.0309	0.0369047	0.058	0.58
CB vs ENL	1	0.13658	40.725	0.448884	0.001	0.01	*
SwNS vs ScNS	1	0.00638363	1.43639	0.0259106	0.198	1
SwNS vs ENL	1	0.106211	29.5368	0.366749	0.001	0.01	*
ScNS vs ENL	1	0.103776	33.0151	0.392966	0.001	0.01	*
Morphological x Region	Df	Sum of Squares	F.Model	R2	p-value	Adjusted p-value	sig
SNL vs ENL	1	0.0785098	2.88889	0.0255906	0.024	0.24
SNL vs CB	1	0.156065	5.61116	0.0469117	0.002	0.02	.
SNL vs SwNS	1	0.19734	6.81268	0.0563904	0.001	0.01	*
SNL vs ScNS	1	0.0629723	2.17199	0.0186964	0.071	0.71
ENL vs CB	1	0.140567	6.91563	0.117382	0.001	0.01	*
ENL vs SwNS	1	0.193662	8.4738	0.140124	0.001	0.01	*
ENL vs ScNS	1	0.081158	3.5422	0.0637749	0.015	0.15
CB vs SwNS	1	0.0293471	1.19982	0.0209759	0.277	1
CB vs ScNS	1	0.122921	5.01449	0.0821852	0.002	0.02	.
SwNS vs ScNS	1	0.115245	4.29049	0.0711636	0.008	0.08

## Sheet: Table S8
Metabarcode (Species) x Location	Df	SumsOfSqs	F.Model	R2	p.value	p.adjusted	sig
PC vs HBW	1	0.0334734	7.12222	0.154421	0.001	0.091			Table S8. Pairwise comparisons of locations based on diet similarity for the species dataset.
PC vs WC	1	0.0105186	3.27922	0.135063	0.009	0.819
PC vs MaD	1	0.0470204	13.7098	0.461457	0.001	0.091
PC vs ET	1	0.0435929	11.685	0.407356	0.001	0.091
PC vs NSy	1	0.0316437	8.14197	0.351827	0.002	0.182
PC vs NWH	1	0.0274543	6.9942	0.291496	0.002	0.182
PC vs LSP	1	0.026652	6.82058	0.312576	0.003	0.273
PC vs DS	1	0.0420081	10.9324	0.391388	0.001	0.091
PC vs CF	1	0.0382311	10.3231	0.377815	0.001	0.091
PC vs Qw	1	0.0349126	9.05753	0.347597	0.001	0.091
PC vs PBW	1	0.0238382	9.2808	0.382228	0.002	0.182
PC vs BDE	1	0.0148956	7.62668	0.220254	0.001	0.091
PC vs BB	1	0.0405467	17.3971	0.352188	0.001	0.091
HBW vs WC	1	0.024164	5.18131	0.105351	0.002	0.182
HBW vs MaD	1	0.00962158	1.94712	0.047552	0.081	1
HBW vs ET	1	0.0095753	1.90304	0.0454153	0.094	1
HBW vs NSy	1	0.0066459	1.28758	0.0327731	0.236	1
HBW vs NWH	1	0.00326007	0.637443	0.0156861	0.671	1
HBW vs LSP	1	0.00468251	0.90573	0.0232801	0.478	1
HBW vs DS	1	0.00846147	1.66593	0.0399831	0.13	1
HBW vs CF	1	0.00876156	1.74533	0.0418089	0.129	1
HBW vs Qw	1	0.0062886	1.23689	0.0299947	0.26	1
HBW vs PBW	1	0.0100527	2.16592	0.0539242	0.054	1
HBW vs BDE	1	0.10371	27.2096	0.352413	0.001	0.091
HBW vs BB	1	0.0977951	25.3209	0.315246	0.001	0.091
WC vs MaD	1	0.0327438	8.95533	0.298956	0.001	0.091
WC vs ET	1	0.0267227	6.88974	0.238484	0.001	0.091
WC vs NSy	1	0.0227103	5.66303	0.220669	0.001	0.091
WC vs NWH	1	0.0202828	5.0342	0.186216	0.001	0.091
WC vs LSP	1	0.0214376	5.32466	0.210256	0.002	0.182
WC vs DS	1	0.0241215	6.08353	0.216623	0.001	0.091
WC vs CF	1	0.0256476	6.64863	0.232075	0.001	0.091
WC vs Qw	1	0.027937	7.02937	0.242147	0.001	0.091
WC vs PBW	1	0.0230762	7.63653	0.27632	0.001	0.091
WC vs BDE	1	0.0418513	17.9423	0.359261	0.001	0.091
WC vs BB	1	0.0653247	25.0495	0.403702	0.001	0.091
MaD vs ET	1	0.0040468	0.944425	0.0526305	0.489	1
MaD vs NSy	1	0.00446966	0.990034	0.0619157	0.356	1
MaD vs NWH	1	0.00430033	0.959989	0.0534516	0.441	1
MaD vs LSP	1	0.00646152	1.42458	0.0867345	0.201	1
MaD vs DS	1	0.00469835	1.06859	0.0591407	0.351	1
MaD vs CF	1	0.00347115	0.815262	0.045762	0.546	1
MaD vs Qw	1	0.00526736	1.19474	0.065664	0.288	1
MaD vs PBW	1	0.0113535	3.55161	0.191445	0.007	0.637
MaD vs BDE	1	0.0923651	40.1227	0.597752	0.001	0.091
MaD vs BB	1	0.0779757	29.7037	0.481393	0.001	0.091
ET vs NSy	1	0.00262996	0.551743	0.0333344	0.726	1
ET vs NWH	1	0.00565934	1.20271	0.0626323	0.31	1
ET vs LSP	1	0.00521619	1.08979	0.0637686	0.364	1
ET vs DS	1	0.00157862	0.341154	0.0186004	0.945	1
ET vs CF	1	0.0028211	0.627472	0.0336853	0.744	1
ET vs Qw	1	0.00640238	1.38022	0.071218	0.223	1
ET vs PBW	1	0.0120194	3.40391	0.175424	0.01	0.91
ET vs BDE	1	0.0876078	34.6951	0.553394	0.001	0.091
ET vs BB	1	0.0800964	28.5595	0.463933	0.001	0.091
NSy vs NWH	1	0.00268458	0.539785	0.0326355	0.692	1
NSy vs LSP	1	0.00218045	0.427189	0.02961	0.832	1
NSy vs DS	1	0.00396886	0.81238	0.0483203	0.512	1
NSy vs CF	1	0.00247137	0.521639	0.0315731	0.8	1
NSy vs Qw	1	0.00272666	0.556661	0.0336216	0.689	1
NSy vs PBW	1	0.00540979	1.47426	0.0952719	0.222	1
NSy vs BDE	1	0.0682215	27.0481	0.509878	0.001	0.091
NSy vs BB	1	0.0555447	19.6953	0.388504	0.001	0.091
NWH vs LSP	1	0.00147104	0.294608	0.0180801	0.963	1
NWH vs DS	1	0.00568937	1.18254	0.0616469	0.281	1
NWH vs CF	1	0.00380761	0.81363	0.0432468	0.567	1
NWH vs Qw	1	0.00189747	0.393463	0.0213915	0.901	1
NWH vs PBW	1	0.00493135	1.3193	0.0761753	0.225	1
NWH vs BDE	1	0.0686839	25.9847	0.481335	0.001	0.091
NWH vs BB	1	0.0506688	17.4431	0.345797	0.001	0.091
LSP vs DS	1	0.00628139	1.28055	0.0741033	0.252	1
LSP vs CF	1	0.00479633	1.00817	0.0592754	0.385	1
LSP vs Qw	1	0.00265758	0.540376	0.0326701	0.783	1
LSP vs PBW	1	0.00331792	0.898657	0.060318	0.505	1
LSP vs BDE	1	0.0596503	23.5363	0.475132	0.001	0.091
LSP vs BB	1	0.0438962	15.5088	0.33346	0.001	0.091
DS vs CF	1	0.00493416	1.07227	0.0562214	0.365	1
DS vs Qw	1	0.00774263	1.63199	0.083129	0.131	1
DS vs PBW	1	0.0131357	3.59892	0.183628	0.002	0.182
DS vs BDE	1	0.083847	32.3361	0.535933	0.001	0.091
DS vs BB	1	0.0752399	26.2877	0.443392	0.001	0.091
CF vs Qw	1	0.00304387	0.659853	0.0353622	0.688	1
CF vs PBW	1	0.00699702	1.99793	0.111009	0.06	1
CF vs BDE	1	0.0818426	32.6255	0.538148	0.001	0.091
CF vs BB	1	0.0717616	25.7162	0.437974	0.001	0.091
Qw vs PBW	1	0.00458127	1.2508	0.072507	0.225	1
Qw vs BDE	1	0.0815137	31.3481	0.528207	0.001	0.091
Qw vs BB	1	0.0533173	18.5881	0.360318	0.001	0.091
PBW vs BDE	1	0.0574523	32.6086	0.556379	0.001	0.091
PBW vs BB	1	0.0412965	18.9218	0.379029	0.001	0.091
BDE vs BB	1	0.115704	60.7766	0.585648	0.001	0.091

## Sheet: Table S9
Metabarcode (Genus) x Location	Df	SumsOfSqs	F.Model	R2	p.value	p.adjusted	sig
PC vs HBW	1	0.0251437	4.89882	0.102274	0.003	0.273			Table S9. Pairwise comparisons of locations based on diet similarity for the genus dataset.
PC vs BDE	1	0.032096	11.6468	0.279657	0.001	0.091
PC vs WC	1	0.0069617	2.01411	0.0774237	0.059	1
PC vs MaD	1	0.0397657	10.7771	0.361926	0.001	0.091
PC vs ET	1	0.0457613	12.5255	0.385098	0.001	0.091
PC vs NSy	1	0.0277646	6.38969	0.251665	0.001	0.091
PC vs NWH	1	0.0213843	4.86634	0.1957	0.003	0.273
PC vs LSP	1	0.0201981	4.77279	0.209583	0.002	0.182
PC vs DS	1	0.0393521	9.6654	0.325814	0.001	0.091
PC vs CF	1	0.0456123	11.4655	0.364383	0.001	0.091
PC vs Qw	1	0.0338819	7.9894	0.285444	0.001	0.091
PC vs PBW	1	0.0203449	5.74807	0.242044	0.002	0.182
PC vs BB	1	0.0495834	17.6541	0.335285	0.001	0.091
HBW vs BDE	1	0.0896517	20.1065	0.282766	0.001	0.091
HBW vs WC	1	0.0264546	5.22859	0.104096	0.006	0.546
HBW vs MaD	1	0.011298	2.10358	0.049962	0.088	1
HBW vs ET	1	0.0174094	3.27731	0.0740177	0.016	1
HBW vs NSy	1	0.00968888	1.70514	0.0408856	0.115	1
HBW vs NWH	1	0.00350454	0.617701	0.0148423	0.654	1
HBW vs LSP	1	0.00398647	0.703806	0.0177264	0.564	1
HBW vs DS	1	0.0111612	2.02343	0.0470309	0.072	1
HBW vs CF	1	0.0185104	3.38367	0.0762367	0.014	1
HBW vs Qw	1	0.00862341	1.54027	0.0362073	0.158	1
HBW vs PBW	1	0.00859465	1.60812	0.0396009	0.165	1
HBW vs BB	1	0.0841255	19.3847	0.257144	0.001	0.091
BDE vs WC	1	0.032932	11.7544	0.268645	0.001	0.091
BDE vs MaD	1	0.080528	28.3085	0.511829	0.001	0.091
BDE vs ET	1	0.0840613	29.507	0.513103	0.001	0.091
BDE vs NSy	1	0.0786373	23.7874	0.468372	0.001	0.091
BDE vs NWH	1	0.0630088	18.6524	0.399817	0.001	0.091
BDE vs LSP	1	0.0544023	17.0677	0.3963	0.001	0.091
BDE vs DS	1	0.0797523	25.339	0.475056	0.001	0.091
BDE vs CF	1	0.0848	27.5251	0.495723	0.001	0.091
BDE vs Qw	1	0.0806972	24.6899	0.468589	0.001	0.091
BDE vs PBW	1	0.0601117	22.1977	0.460555	0.001	0.091
BDE vs BB	1	0.129029	52.8408	0.551339	0.001	0.091
WC vs MaD	1	0.0400148	10.9007	0.341708	0.001	0.091
WC vs ET	1	0.0424596	11.6691	0.346582	0.001	0.091
WC vs NSy	1	0.0330213	7.74458	0.269427	0.001	0.091
WC vs NWH	1	0.0242861	5.63201	0.203822	0.003	0.273
WC vs LSP	1	0.0235148	5.65564	0.220444	0.001	0.091
WC vs DS	1	0.0354738	8.82738	0.286349	0.001	0.091
WC vs CF	1	0.045285	11.5116	0.34351	0.001	0.091
WC vs Qw	1	0.0357884	8.57693	0.280503	0.001	0.091
WC vs PBW	1	0.0248714	7.0367	0.260265	0.003	0.273
WC vs BB	1	0.0538655	18.9304	0.338463	0.001	0.091
MaD vs ET	1	0.00458113	1.15889	0.0638194	0.29	1
MaD vs NSy	1	0.00619207	1.29184	0.074708	0.234	1
MaD vs NWH	1	0.00561961	1.16477	0.0641224	0.283	1
MaD vs LSP	1	0.00589405	1.2575	0.0773486	0.249	1
MaD vs DS	1	0.003299	0.742219	0.0418335	0.628	1
MaD vs CF	1	0.00362402	0.835969	0.0468698	0.51	1
MaD vs Qw	1	0.00233419	0.502615	0.0287166	0.788	1
MaD vs PBW	1	0.00785717	2.03757	0.119593	0.073	1
MaD vs BB	1	0.0702493	24.32	0.431818	0.001	0.091
ET vs NSy	1	0.00860511	1.83654	0.0974986	0.122	1
ET vs NWH	1	0.0103425	2.19066	0.108499	0.069	1
ET vs LSP	1	0.0088047	1.9227	0.107278	0.099	1
ET vs DS	1	0.00239741	0.549561	0.0296266	0.811	1
ET vs CF	1	0.00201315	0.472697	0.025589	0.885	1
ET vs Qw	1	0.00447649	0.983701	0.0518182	0.374	1
ET vs PBW	1	0.0128842	3.39034	0.174847	0.012	1
ET vs BB	1	0.0908162	31.4158	0.487703	0.001	0.091
NSy vs NWH	1	0.00282897	0.50907	0.0290746	0.662	1
NSy vs LSP	1	0.00289813	0.525283	0.0338341	0.661	1
NSy vs DS	1	0.00586578	1.13299	0.0624822	0.298	1
NSy vs CF	1	0.00893423	1.76301	0.0939622	0.147	1
NSy vs Qw	1	0.0035903	0.667768	0.0377958	0.549	1
NSy vs PBW	1	0.0041288	0.881039	0.0554774	0.394	1
NSy vs BB	1	0.0550525	16.7962	0.344211	0.001	0.091
NWH vs LSP	1	0.00138602	0.251755	0.0154909	0.958	1
NWH vs DS	1	0.00579189	1.11691	0.0584255	0.322	1
NWH vs CF	1	0.0101083	1.98902	0.0995058	0.101	1
NWH vs Qw	1	0.00403957	0.751708	0.0400875	0.528	1
NWH vs PBW	1	0.00556901	1.17828	0.0685915	0.282	1
NWH vs BB	1	0.0451875	13.53	0.290781	0.001	0.091
LSP vs DS	1	0.00615659	1.20675	0.0701322	0.291	1
LSP vs CF	1	0.00894592	1.79446	0.100844	0.115	1
LSP vs Qw	1	0.00426463	0.80259	0.0477659	0.484	1
LSP vs PBW	1	0.00455074	0.996877	0.0664723	0.365	1
LSP vs BB	1	0.041231	12.9761	0.295072	0.001	0.091
DS vs CF	1	0.00418469	0.885974	0.0469117	0.472	1
DS vs Qw	1	0.00348837	0.695576	0.0372054	0.636	1
DS vs PBW	1	0.00942171	2.17956	0.119891	0.043	1
DS vs BB	1	0.0732528	23.2985	0.413838	0.001	0.091
CF vs Qw	1	0.00295769	0.602196	0.0323723	0.694	1
CF vs PBW	1	0.0104605	2.48691	0.134523	0.048	1
CF vs BB	1	0.0922489	29.8772	0.475167	0.001	0.091
Qw vs PBW	1	0.0056301	1.24161	0.0720122	0.238	1
Qw vs BB	1	0.0661462	20.3728	0.381708	0.001	0.091
PBW vs BB	1	0.0469906	16.9313	0.353241	0.001	0.091

## Sheet: Table S10
Morphological x Location	Df	SumsOfSqs	F.Model	R2	p.value	p.adjusted	sig
HBW vs BDE	1	0.248849	10.3782	0.156349	0.001	0.091			Table S10. Pairwise comparisons of locations based on diet similarity for the morphological dataset.
HBW vs WC	1	0.0301925	0.981199	0.018876	0.413	1
HBW vs PC	1	0.0505114	1.73637	0.0335619	0.148	1
HBW vs BB	1	0.0743199	2.94556	0.0460636	0.019	1
HBW vs MaD	1	0.0378769	1.26428	0.0273273	0.25	1
HBW vs ET	1	0.0826447	3.07721	0.0627014	0.018	1
HBW vs NSy	1	0.139018	5.049	0.098905	0.002	0.182
HBW vs NWH	1	0.17949	6.91892	0.130746	0.001	0.091
HBW vs LSP	1	0.0281777	0.921578	0.0200685	0.426	1
HBW vs DS	1	0.196892	7.01287	0.132286	0.001	0.091
HBW vs CF	1	0.107834	3.98461	0.0797168	0.007	0.637
HBW vs Qw	1	0.045359	1.54197	0.0324339	0.18	1
HBW vs PBW	1	0.0690986	2.43163	0.051266	0.055	1
BDE vs WC	1	0.190742	8.87141	0.211873	0.001	0.091
BDE vs PC	1	0.207676	11.1745	0.258822	0.001	0.091
BDE vs BB	1	0.164792	10.4314	0.19523	0.001	0.091
BDE vs MaD	1	0.0789611	4.36543	0.13918	0.004	0.364
BDE vs ET	1	0.0831121	6.19539	0.181176	0.001	0.091
BDE vs NSy	1	0.074921	5.15734	0.155542	0.004	0.364
BDE vs NWH	1	0.146062	12.2621	0.304556	0.001	0.091
BDE vs LSP	1	0.100449	5.2551	0.162923	0.003	0.273
BDE vs DS	1	0.160761	10.4272	0.27135	0.001	0.091
BDE vs CF	1	0.123924	9.01069	0.243462	0.001	0.091
BDE vs Qw	1	0.212176	12.042	0.300735	0.001	0.091
BDE vs PBW	1	0.0886462	5.71298	0.174639	0.002	0.182
WC vs PC	1	0.0455268	1.49674	0.0525233	0.175	1
WC vs BB	1	0.0865331	3.63	0.0871968	0.013	1
WC vs MaD	1	0.0543383	1.67212	0.0706368	0.168	1
WC vs ET	1	0.107926	4.12219	0.151986	0.007	0.637
WC vs NSy	1	0.125338	4.55189	0.165211	0.011	1
WC vs NWH	1	0.137249	5.63619	0.196821	0.002	0.182
WC vs LSP	1	0.051443	1.52393	0.0647821	0.192	1
WC vs DS	1	0.141358	4.93927	0.176786	0.006	0.546
WC vs CF	1	0.0735244	2.7648	0.107309	0.041	1
WC vs Qw	1	0.0658613	2.10418	0.083818	0.09	1
WC vs PBW	1	0.0845169	2.8805	0.115773	0.048	1
PC vs BB	1	0.0749444	3.50543	0.0865422	0.012	1
PC vs MaD	1	0.0751489	2.62972	0.111289	0.045	1
PC vs ET	1	0.131585	5.93986	0.212594	0.001	0.091
PC vs NSy	1	0.17528	7.43718	0.252646	0.001	0.091
PC vs NWH	1	0.231416	11.4339	0.341985	0.001	0.091
PC vs LSP	1	0.0246554	0.824679	0.0377865	0.501	1
PC vs DS	1	0.214887	8.69941	0.283374	0.001	0.091
PC vs CF	1	0.156242	6.91858	0.239243	0.001	0.091
PC vs Qw	1	0.0129457	0.470682	0.0209465	0.797	1
PC vs PBW	1	0.062337	2.46674	0.105117	0.05	1
BB vs MaD	1	0.0568253	2.65577	0.0766329	0.048	1
BB vs ET	1	0.0710453	4.0991	0.11049	0.004	0.364
BB vs NSy	1	0.142657	7.80597	0.191295	0.001	0.091
BB vs NWH	1	0.195242	12.1598	0.269262	0.001	0.091
BB vs LSP	1	0.0263506	1.18359	0.0356679	0.321	1
BB vs DS	1	0.216344	11.3681	0.256222	0.001	0.091
BB vs CF	1	0.139294	7.90604	0.193273	0.001	0.091
BB vs Qw	1	0.0604996	2.8948	0.0806468	0.022	1
BB vs PBW	1	0.0560726	2.91627	0.0835219	0.028	1
MaD vs ET	1	0.0388185	1.73195	0.0924595	0.152	1
MaD vs NSy	1	0.048819	2.01361	0.105903	0.111	1
MaD vs NWH	1	0.0754279	3.78332	0.182036	0.02	1
MaD vs LSP	1	0.019036	0.584041	0.035217	0.558	1
MaD vs DS	1	0.0683377	2.65791	0.135208	0.063	1
MaD vs CF	1	0.0435638	1.89657	0.100366	0.127	1
MaD vs Qw	1	0.0614074	2.09308	0.109625	0.121	1
MaD vs PBW	1	0.0235527	0.888051	0.0525846	0.389	1
ET vs NSy	1	0.0223634	1.34444	0.0695003	0.228	1
ET vs NWH	1	0.0540129	4.29846	0.192769	0.006	0.546
ET vs LSP	1	0.0573921	2.38695	0.123122	0.062	1
ET vs DS	1	0.0735216	4.08024	0.184791	0.004	0.364
ET vs CF	1	0.0855178	5.54233	0.23542	0.001	0.091
ET vs Qw	1	0.117423	5.47565	0.233248	0.001	0.091
ET vs PBW	1	0.0808489	4.41085	0.20601	0.008	0.728
NSy vs NWH	1	0.0235106	1.64465	0.0837198	0.128	1
NSy vs LSP	1	0.0894361	3.45641	0.168965	0.024	1
NSy vs DS	1	0.0274182	1.38836	0.071608	0.229	1
NSy vs CF	1	0.0643145	3.74803	0.172339	0.006	0.546
NSy vs Qw	1	0.17279	7.45613	0.292901	0.001	0.091
NSy vs PBW	1	0.0908267	4.50509	0.20949	0.011	1
NWH vs LSP	1	0.138661	6.42906	0.274405	0.002	0.182
NWH vs DS	1	0.0369919	2.35914	0.115876	0.052	1
NWH vs CF	1	0.0382996	2.92558	0.139809	0.017	1
NWH vs Qw	1	0.223341	11.6896	0.393727	0.001	0.091
NWH vs PBW	1	0.129023	8.13855	0.323748	0.002	0.182
LSP vs DS	1	0.11812	4.32011	0.202631	0.012	1
LSP vs CF	1	0.093323	3.79352	0.182438	0.013	1
LSP vs Qw	1	0.0196076	0.633135	0.035906	0.6	1
LSP vs PBW	1	0.0144148	0.510175	0.0309006	0.71	1
DS vs CF	1	0.065871	3.55203	0.164812	0.006	0.546
DS vs Qw	1	0.205276	8.35839	0.317106	0.002	0.182
DS vs PBW	1	0.10684	4.94003	0.22516	0.01	0.91
CF vs Qw	1	0.155132	7.06099	0.281752	0.001	0.091
CF vs PBW	1	0.0574603	3.04247	0.151801	0.029	1
Qw vs PBW	1	0.0549998	2.17781	0.113559	0.079	1

[truncated: 1 more sheets: Table S11]
